# Supplementary material for: Investigation of Molecular Mechanisms Involved in Sensitivity to the Anti-Cancer Activity of Costunolide in Breast Cancer Cells
Source: Int J Mol Sci. 2023 Feb 16;24(4):4009. doi: 10.3390/ijms24044009 (PMC9965698; doi:10.3390/ijms24044009)
Supplement: Supplementary file 1 [file ijms-24-04009-s001.zip]

Archive with 1 entries (1 files):
- ijms-1980002-supplementary.pdf
